# Supplementary material for: Testing network autocorrelation without replicates
Source: PLoS One. 2022 Nov 3;17(11):e0275532. doi: 10.1371/journal.pone.0275532 (PMC9632870; doi:10.1371/journal.pone.0275532)
Supplement: S1 Data — (ZIP) [file pone.0275532.s019.zip]

Archive with 6 entries (5 files):
- data/
- data/immuno_graph_adjacency_matrix.csv
- data/immuno_graph_dataframe.csv
- data/New York.csv
- data/NY-adj.csv
- data/NY-adjacency.csv
