# Supplementary material for: Testing network autocorrelation without replicates
Source: PLoS One. 2022 Nov 3;17(11):e0275532. doi: 10.1371/journal.pone.0275532 (PMC9632870; doi:10.1371/journal.pone.0275532)
Supplement: S1 Data — (ZIP) [file pone.0275532.s019.zip › data/immuno_graph_dataframe.csv]

	from	to
1	1	2
2	1	3
3	1	94
4	1	95
5	1	97
6	2	3
7	2	4
8	2	25
9	2	26
10	2	27
11	2	97
12	3	4
13	3	5
14	3	25
15	3	26
16	3	97
17	3	98
18	3	99
19	4	5
20	4	6
21	4	23
22	4	24
23	4	25
24	4	26
25	4	88
26	4	89
27	4	90
28	4	97
29	4	98
30	4	99
31	4	100
32	5	6
33	5	7
34	5	23
35	5	24
36	5	25
37	5	99
38	5	100
39	6	7
40	6	8
41	6	9
42	6	21
43	6	22
44	6	23
45	6	24
46	6	87
47	6	88
48	6	99
49	6	100
50	6	101
51	6	102
52	7	8
53	7	9
54	7	21
55	7	22
56	7	23
57	7	101
58	7	102
59	8	9
60	8	10
61	8	11
62	8	21
63	8	22
64	8	102
65	9	10
66	9	11
67	9	101
68	9	102
69	9	103
70	10	11
71	10	12
72	10	102
73	10	103
74	10	104
75	10	105
76	11	12
77	11	13
78	11	102
79	11	103
80	11	104
81	11	105
82	12	13
83	12	14
84	12	104
85	12	105
86	12	106
87	12	107
88	13	14
89	13	15
90	13	17
91	13	19
92	13	105
93	13	106
94	13	107
95	14	15
96	14	16
97	14	17
98	14	78
99	14	106
100	14	107
101	14	108
102	15	16
103	15	17
104	15	77
105	15	78
106	15	79
107	15	80
108	15	106
109	15	107
110	16	17
111	16	18
112	16	76
113	16	77
114	16	78
115	16	79
116	17	18
117	17	19
118	17	76
119	17	77
120	17	78
121	18	19
122	18	20
123	18	74
124	18	75
125	18	76
126	18	77
127	18	78
128	19	20
129	19	21
130	19	74
131	19	75
132	19	76
133	20	21
134	20	22
135	20	72
136	20	73
137	20	74
138	20	75
139	21	22
140	21	23
141	21	72
142	21	73
143	21	74
144	21	102
145	22	23
146	22	24
147	22	70
148	22	71
149	22	72
150	22	73
151	23	24
152	23	25
153	23	69
154	23	70
155	23	71
156	23	72
157	23	88
158	23	99
159	24	25
160	24	26
161	24	69
162	24	70
163	24	71
164	25	26
165	25	27
166	25	28
167	25	29
168	25	69
169	25	70
170	26	27
171	26	28
172	26	69
173	27	28
174	27	29
175	27	69
176	28	29
177	28	30
178	28	68
179	28	69
180	29	30
181	29	31
182	29	32
183	29	33
184	29	67
185	29	68
186	29	69
187	29	90
188	29	91
189	29	92
190	29	93
191	30	31
192	30	32
193	30	67
194	30	68
195	30	69
196	30	92
197	31	32
198	31	33
199	31	50
200	31	51
201	31	66
202	31	67
203	31	68
204	31	92
205	32	33
206	32	34
207	32	49
208	32	50
209	32	51
210	32	90
211	32	91
212	32	92
213	32	316
214	32	317
215	33	34
216	33	35
217	33	48
218	33	49
219	33	50
220	33	51
221	33	71
222	33	88
223	33	89
224	33	90
225	33	91
226	33	92
227	34	35
228	34	36
229	34	46
230	34	47
231	34	48
232	34	49
233	34	50
234	34	51
235	34	88
236	34	89
237	34	90
238	34	91
239	34	318
240	35	36
241	35	37
242	35	46
243	35	47
244	35	48
245	35	49
246	35	73
247	35	86
248	35	87
249	35	88
250	35	89
251	36	37
252	36	38
253	36	44
254	36	45
255	36	46
256	36	47
257	36	48
258	36	86
259	36	87
260	36	88
261	37	38
262	37	39
263	37	44
264	37	45
265	37	46
266	37	47
267	37	82
268	37	84
269	37	85
270	37	86
271	37	87
272	38	39
273	38	40
274	38	41
275	38	42
276	38	43
277	38	44
278	38	45
279	38	84
280	38	85
281	38	86
282	39	40
283	39	41
284	39	42
285	39	43
286	39	44
287	39	81
288	39	82
289	39	83
290	39	84
291	39	85
292	40	41
293	40	42
294	40	84
295	40	85
296	41	42
297	41	43
298	42	43
299	42	44
300	43	44
301	43	45
302	43	322
303	43	323
304	43	324
305	44	45
306	44	46
307	44	322
308	45	46
309	45	47
310	45	320
311	45	321
312	45	322
313	46	47
314	46	48
315	46	49
316	46	55
317	46	318
318	46	319
319	46	320
320	46	321
321	47	48
322	47	49
323	47	54
324	47	55
325	47	56
326	47	58
327	48	49
328	48	50
329	48	51
330	48	52
331	48	53
332	48	54
333	48	55
334	48	64
335	49	50
336	49	51
337	49	52
338	49	53
339	49	54
340	49	55
341	49	316
342	49	318
343	50	51
344	50	52
345	50	53
346	50	316
347	51	52
348	51	53
349	51	64
350	51	65
351	51	66
352	51	67
353	51	71
354	52	53
355	52	54
356	52	63
357	52	64
358	52	65
359	52	66
360	53	54
361	53	55
362	53	64
363	54	55
364	54	56
365	54	58
366	54	62
367	54	63
368	54	64
369	55	56
370	55	57
371	55	58
372	56	57
373	56	58
374	57	58
375	57	59
376	58	59
377	58	60
378	58	61
379	58	62
380	59	60
381	59	61
382	59	62
383	60	61
384	60	62
385	60	63
386	61	62
387	61	63
388	61	74
389	61	75
390	61	76
391	61	77
392	62	63
393	62	64
394	62	73
395	62	74
396	62	75
397	62	76
398	63	64
399	63	65
400	63	73
401	63	74
402	63	75
403	64	65
404	64	66
405	64	71
406	64	72
407	64	73
408	64	74
409	65	66
410	65	67
411	65	71
412	65	72
413	65	73
414	66	67
415	66	68
416	66	69
417	66	70
418	66	71
419	66	72
420	67	68
421	67	69
422	67	70
423	67	71
424	68	69
425	68	70
426	68	71
427	69	70
428	69	71
429	70	71
430	70	72
431	71	72
432	71	73
433	72	73
434	72	74
435	73	74
436	73	75
437	74	75
438	74	76
439	75	76
440	75	77
441	75	78
442	76	77
443	76	78
444	77	78
445	77	79
446	78	79
447	78	80
448	78	82
449	79	80
450	79	81
451	79	82
452	80	81
453	80	82
454	80	83
455	81	82
456	81	83
457	81	84
458	82	83
459	82	84
460	82	104
461	83	84
462	83	85
463	83	103
464	83	104
465	83	105
466	83	106
467	84	85
468	84	86
469	84	103
470	84	104
471	85	86
472	85	87
473	85	101
474	85	102
475	85	103
476	85	104
477	86	87
478	86	88
479	86	101
480	86	102
481	86	103
482	86	104
483	87	88
484	87	89
485	87	98
486	87	99
487	87	100
488	87	101
489	87	102
490	88	89
491	88	90
492	88	98
493	88	99
494	88	101
495	89	90
496	89	91
497	89	96
498	89	97
499	89	98
500	89	99
501	90	91
502	90	92
503	90	93
504	90	96
505	90	97
506	90	98
507	91	92
508	91	93
509	91	94
510	91	96
511	91	97
512	91	316
513	91	317
514	91	318
515	92	93
516	92	94
517	92	96
518	92	317
519	93	94
520	93	95
521	93	96
522	94	95
523	94	96
524	94	97
525	94	275
526	95	96
527	95	97
528	95	261
529	95	274
530	95	275
531	96	97
532	96	98
533	96	260
534	96	261
535	97	98
536	97	99
537	97	259
538	97	260
539	97	261
540	98	99
541	98	100
542	98	259
543	98	260
544	99	100
545	99	101
546	100	101
547	100	102
548	100	258
549	100	259
550	101	102
551	101	103
552	101	258
553	102	103
554	102	104
555	103	104
556	103	105
557	104	105
558	104	106
559	105	106
560	105	107
561	105	166
562	106	107
563	106	108
564	106	171
565	107	108
566	107	109
567	107	171
568	108	109
569	108	110
570	108	140
571	108	171
572	109	110
573	109	111
574	109	140
575	110	111
576	110	112
577	110	139
578	110	140
579	110	141
580	110	200
581	111	112
582	111	113
583	111	138
584	111	139
585	111	140
586	111	141
587	111	172
588	111	200
589	112	113
590	112	114
591	112	138
592	112	139
593	112	140
594	112	200
595	112	201
596	113	114
597	113	115
598	113	136
599	113	137
600	113	138
601	113	139
602	113	140
603	113	174
604	114	115
605	114	116
606	114	135
607	114	136
608	114	137
609	114	138
610	114	139
611	115	116
612	115	117
613	115	134
614	115	135
615	115	136
616	115	137
617	115	205
618	115	206
619	115	207
620	116	117
621	116	118
622	116	134
623	116	135
624	116	136
625	116	207
626	116	345
627	116	356
628	117	118
629	117	119
630	117	132
631	117	133
632	117	134
633	117	135
634	117	194
635	117	207
636	117	208
637	117	209
638	117	345
639	117	346
640	118	119
641	118	120
642	118	132
643	118	133
644	118	134
645	118	343
646	118	344
647	118	345
648	118	346
649	119	120
650	119	121
651	119	131
652	119	132
653	119	133
654	119	209
655	119	214
656	119	343
657	119	345
658	119	346
659	120	121
660	120	122
661	120	124
662	120	125
663	120	130
664	120	131
665	120	132
666	120	133
667	120	343
668	121	122
669	121	123
670	121	124
671	121	125
672	121	130
673	121	341
674	121	342
675	121	343
676	121	344
677	122	123
678	122	124
679	122	125
680	122	126
681	123	124
682	123	125
683	123	126
684	123	127
685	123	341
686	124	125
687	124	126
688	124	127
689	124	128
690	124	129
691	124	130
692	124	341
693	125	126
694	125	127
695	125	128
696	125	129
697	125	130
698	125	183
699	126	127
700	126	128
701	126	129
702	127	128
703	127	129
704	128	129
705	128	130
706	128	182
707	128	183
708	129	130
709	129	131
710	129	180
711	129	181
712	129	182
713	129	183
714	130	131
715	130	132
716	130	180
717	130	181
718	130	182
719	130	183
720	130	186
721	131	132
722	131	133
723	131	178
724	131	179
725	131	180
726	131	181
727	132	133
728	132	134
729	132	178
730	132	179
731	132	180
732	133	134
733	133	135
734	133	176
735	133	177
736	133	178
737	133	179
738	134	135
739	134	136
740	134	176
741	134	177
742	134	178
743	134	194
744	135	136
745	135	137
746	135	174
747	135	175
748	135	176
749	135	177
750	135	399
751	136	137
752	136	138
753	136	139
754	136	174
755	136	175
756	136	176
757	136	177
758	137	138
759	137	139
760	137	173
761	137	174
762	137	175
763	138	139
764	138	140
765	138	170
766	138	172
767	138	173
768	138	174
769	139	140
770	139	141
771	139	142
772	139	172
773	139	173
774	139	174
775	140	141
776	140	142
777	140	143
778	140	171
779	140	172
780	140	173
781	141	142
782	141	143
783	141	144
784	141	172
785	141	173
786	141	199
787	142	143
788	142	144
789	142	173
790	143	144
791	143	145
792	143	198
793	143	199
794	144	145
795	144	146
796	144	196
797	144	197
798	144	198
799	144	199
800	145	146
801	145	147
802	145	196
803	145	197
804	145	198
805	146	147
806	146	148
807	146	177
808	146	194
809	146	195
810	146	196
811	146	197
812	147	148
813	147	149
814	147	155
815	147	156
816	147	194
817	147	195
818	147	196
819	148	149
820	148	150
821	148	154
822	148	155
823	148	156
824	148	179
825	148	192
826	148	193
827	148	194
828	148	195
829	149	150
830	149	151
831	149	152
832	149	153
833	149	154
834	149	155
835	149	156
836	149	192
837	149	193
838	149	194
839	149	195
840	150	151
841	150	152
842	150	153
843	150	154
844	150	155
845	150	156
846	150	189
847	150	190
848	150	191
849	150	192
850	150	193
851	151	152
852	151	153
853	151	154
854	151	189
855	151	190
856	151	191
857	151	192
858	152	153
859	152	154
860	152	191
861	153	154
862	153	155
863	153	193
864	154	155
865	154	156
866	155	156
867	155	157
868	156	157
869	156	158
870	156	159
871	157	158
872	157	159
873	158	159
874	158	160
875	158	179
876	158	180
877	159	160
878	159	161
879	159	177
880	159	178
881	159	179
882	159	180
883	160	161
884	160	162
885	160	177
886	160	178
887	160	179
888	161	162
889	161	163
890	161	175
891	161	176
892	161	177
893	161	178
894	162	163
895	162	164
896	162	175
897	162	176
898	162	177
899	162	385
900	162	386
901	162	387
902	162	388
903	163	164
904	163	165
905	163	173
906	163	174
907	163	175
908	163	176
909	163	385
910	163	386
911	164	165
912	164	166
913	164	167
914	164	173
915	164	174
916	164	175
917	164	384
918	164	385
919	164	386
920	165	166
921	165	167
922	165	173
923	166	167
924	166	168
925	166	171
926	166	172
927	166	173
928	167	168
929	167	169
930	167	170
931	167	171
932	167	172
933	167	173
934	168	169
935	168	170
936	168	171
937	169	170
938	169	171
939	170	171
940	170	172
941	171	172
942	171	173
943	172	173
944	172	174
945	173	174
946	173	175
947	174	175
948	174	176
949	174	383
950	175	176
951	175	177
952	175	385
953	176	177
954	176	178
955	176	385
956	176	397
957	177	178
958	177	179
959	178	179
960	178	180
961	179	180
962	179	181
963	180	181
964	180	182
965	181	182
966	181	183
967	181	185
968	181	186
969	182	183
970	182	184
971	182	185
972	182	186
973	183	184
974	183	185
975	183	186
976	183	187
977	184	185
978	184	186
979	184	187
980	184	188
981	185	186
982	185	187
983	185	188
984	185	189
985	186	187
986	186	188
987	186	189
988	187	188
989	187	189
990	187	190
991	188	189
992	188	190
993	189	190
994	189	191
995	189	211
996	190	191
997	190	192
998	190	210
999	190	211
1000	190	212
1001	191	192
1002	191	193
1003	191	208
1004	191	209
1005	191	210
1006	191	211
1007	192	193
1008	192	194
1009	192	208
1010	192	209
1011	192	210
1012	192	211
1013	193	194
1014	193	195
1015	193	206
1016	193	207
1017	193	208
1018	193	209
1019	194	195
1020	194	196
1021	194	206
1022	194	207
1023	194	208
1024	195	196
1025	195	197
1026	195	204
1027	195	205
1028	195	206
1029	195	207
1030	196	197
1031	196	198
1032	196	204
1033	196	205
1034	196	206
1035	197	198
1036	197	199
1037	197	201
1038	197	202
1039	197	203
1040	197	204
1041	197	205
1042	198	199
1043	198	200
1044	198	201
1045	198	202
1046	198	204
1047	199	200
1048	199	201
1049	199	202
1050	200	201
1051	200	202
1052	201	202
1053	201	203
1054	201	204
1055	201	205
1056	202	203
1057	202	204
1058	203	204
1059	203	205
1060	204	205
1061	204	206
1062	205	206
1063	205	207
1064	206	207
1065	206	208
1066	207	208
1067	207	209
1068	208	209
1069	208	210
1070	209	210
1071	209	211
1072	209	346
1073	209	348
1074	210	211
1075	210	212
1076	210	213
1077	210	214
1078	211	212
1079	211	213
1080	211	214
1081	212	213
1082	212	214
1083	213	214
1084	213	347
1085	213	434
1086	213	435
1087	214	346
1088	214	347
1089	214	432
1090	214	433
1091	214	434
1092	214	435
1093	215	216
1094	215	217
1095	215	239
1096	215	240
1097	216	217
1098	216	218
1099	216	238
1100	216	239
1101	216	240
1102	216	241
1103	216	321
1104	217	218
1105	217	219
1106	217	238
1107	217	239
1108	217	240
1109	217	321
1110	217	322
1111	217	323
1112	218	219
1113	218	220
1114	218	236
1115	218	237
1116	218	238
1117	218	239
1118	218	310
1119	218	311
1120	218	321
1121	218	322
1122	218	323
1123	218	324
1124	219	220
1125	219	221
1126	219	236
1127	219	237
1128	219	238
1129	219	323
1130	219	324
1131	219	325
1132	220	221
1133	220	222
1134	220	234
1135	220	235
1136	220	236
1137	220	237
1138	220	309
1139	220	310
1140	220	323
1141	220	324
1142	220	325
1143	220	326
1144	221	222
1145	221	223
1146	221	234
1147	221	235
1148	221	236
1149	221	237
1150	221	325
1151	221	326
1152	222	223
1153	222	224
1154	222	233
1155	222	234
1156	222	235
1157	222	326
1158	223	224
1159	223	225
1160	223	232
1161	223	233
1162	223	234
1163	223	326
1164	223	327
1165	223	328
1166	224	225
1167	224	226
1168	224	326
1169	224	327
1170	224	328
1171	224	329
1172	225	226
1173	225	227
1174	225	328
1175	225	329
1176	225	330
1177	225	331
1178	226	227
1179	226	228
1180	226	230
1181	226	231
1182	226	232
1183	226	328
1184	226	329
1185	226	330
1186	226	331
1187	227	228
1188	227	229
1189	227	230
1190	227	330
1191	227	331
1192	227	332
1193	227	333
1194	228	229
1195	228	230
1196	228	299
1197	228	300
1198	228	301
1199	228	302
1200	228	330
1201	228	331
1202	228	332
1203	229	230
1204	229	231
1205	229	298
1206	229	299
1207	229	300
1208	229	301
1209	230	231
1210	230	232
1211	230	298
1212	230	299
1213	230	300
1214	231	232
1215	231	233
1216	231	296
1217	231	297
1218	231	298
1219	231	299
1220	231	300
1221	232	233
1222	232	234
1223	232	296
1224	232	297
1225	232	298
1226	233	234
1227	233	235
1228	233	294
1229	233	295
1230	233	296
1231	233	297
1232	234	235
1233	234	236
1234	234	294
1235	234	295
1236	234	296
1237	234	297
1238	235	236
1239	235	237
1240	235	292
1241	235	293
1242	235	294
1243	235	295
1244	236	237
1245	236	238
1246	236	292
1247	236	293
1248	236	294
1249	236	310
1250	236	323
1251	237	238
1252	237	239
1253	237	291
1254	237	292
1255	237	293
1256	238	239
1257	238	240
1258	238	241
1259	238	243
1260	238	291
1261	238	292
1262	238	293
1263	239	240
1264	239	241
1265	239	243
1266	239	291
1267	240	241
1268	240	242
1269	241	242
1270	241	243
1271	242	243
1272	242	244
1273	242	245
1274	242	246
1275	243	244
1276	243	245
1277	243	246
1278	243	288
1279	243	291
1280	244	245
1281	244	246
1282	244	267
1283	244	268
1284	244	288
1285	244	289
1286	244	291
1287	245	246
1288	245	247
1289	245	267
1290	246	247
1291	246	248
1292	246	266
1293	246	267
1294	246	312
1295	246	313
1296	246	314
1297	247	248
1298	247	249
1299	247	264
1300	247	265
1301	247	266
1302	247	267
1303	247	312
1304	247	313
1305	248	249
1306	248	250
1307	248	264
1308	248	265
1309	248	266
1310	248	267
1311	248	293
1312	248	310
1313	248	311
1314	248	312
1315	248	313
1316	249	250
1317	249	251
1318	249	261
1319	249	262
1320	249	263
1321	249	264
1322	249	265
1323	249	310
1324	249	311
1325	249	312
1326	249	313
1327	249	319
1328	250	251
1329	250	252
1330	250	261
1331	250	262
1332	250	263
1333	250	264
1334	250	284
1335	250	295
1336	250	308
1337	250	309
1338	250	310
1339	250	311
1340	251	252
1341	251	253
1342	251	259
1343	251	260
1344	251	261
1345	251	262
1346	251	263
1347	251	308
1348	251	309
1349	251	310
1350	251	311
1351	252	253
1352	252	254
1353	252	259
1354	252	260
1355	252	261
1356	252	262
1357	252	306
1358	252	307
1359	252	308
1360	252	309
1361	253	254
1362	253	255
1363	253	256
1364	253	257
1365	253	258
1366	253	259
1367	253	260
1368	253	306
1369	253	307
1370	253	308
1371	254	255
1372	254	256
1373	254	257
1374	254	258
1375	254	259
1376	254	260
1377	254	304
1378	254	305
1379	254	306
1380	254	307
1381	255	256
1382	255	257
1383	255	258
1384	255	305
1385	255	306
1386	255	307
1387	256	257
1388	256	258
1389	257	258
1390	257	259
1391	258	259
1392	258	260
1393	259	260
1394	259	261
1395	260	261
1396	260	262
1397	261	262
1398	261	263
1399	261	275
1400	262	263
1401	262	264
1402	262	274
1403	262	275
1404	262	278
1405	263	264
1406	263	265
1407	263	272
1408	263	273
1409	263	274
1410	263	275
1411	263	284
1412	264	265
1413	264	266
1414	264	272
1415	264	273
1416	264	274
1417	264	284
1418	265	266
1419	265	267
1420	265	269
1421	265	270
1422	265	271
1423	265	272
1424	265	273
1425	265	284
1426	265	285
1427	266	267
1428	266	268
1429	266	269
1430	266	270
1431	266	271
1432	266	272
1433	267	268
1434	267	269
1435	268	269
1436	268	270
1437	268	288
1438	269	270
1439	269	271
1440	269	272
1441	269	285
1442	269	286
1443	270	271
1444	270	272
1445	271	272
1446	271	273
1447	272	273
1448	272	274
1449	272	284
1450	273	274
1451	273	275
1452	274	275
1453	274	276
1454	274	277
1455	274	278
1456	274	279
1457	274	282
1458	275	276
1459	275	277
1460	275	278
1461	275	279
1462	276	277
1463	276	278
1464	276	279
1465	277	278
1466	277	279
1467	278	279
1468	278	280
1469	278	281
1470	278	282
1471	279	280
1472	279	281
1473	279	282
1474	280	281
1475	280	282
1476	280	283
1477	281	282
1478	281	283
1479	281	296
1480	281	297
1481	281	298
1482	281	299
1483	281	300
1484	282	283
1485	282	284
1486	282	295
1487	282	296
1488	282	297
1489	282	298
1490	283	284
1491	283	285
1492	283	295
1493	283	296
1494	283	297
1495	284	285
1496	284	286
1497	284	293
1498	284	294
1499	284	295
1500	284	296
1501	285	286
1502	285	287
1503	285	293
1504	285	294
1505	285	295
1506	285	296
1507	286	287
1508	286	288
1509	286	291
1510	286	292
1511	286	293
1512	286	294
1513	287	288
1514	287	289
1515	287	290
1516	287	291
1517	287	292
1518	287	293
1519	288	289
1520	288	290
1521	288	291
1522	288	292
1523	289	290
1524	289	291
1525	289	292
1526	290	291
1527	290	292
1528	291	292
1529	291	293
1530	292	293
1531	292	294
1532	293	294
1533	293	295
1534	293	310
1535	294	295
1536	294	296
1537	295	296
1538	295	297
1539	296	297
1540	296	298
1541	297	298
1542	297	299
1543	297	300
1544	298	299
1545	298	300
1546	299	300
1547	299	301
1548	300	301
1549	300	302
1550	300	304
1551	300	330
1552	301	302
1553	301	303
1554	301	304
1555	301	305
1556	301	330
1557	302	303
1558	302	304
1559	302	305
1560	302	329
1561	302	330
1562	302	331
1563	303	304
1564	303	305
1565	304	305
1566	304	306
1567	304	328
1568	304	329
1569	304	330
1570	305	306
1571	305	307
1572	305	327
1573	305	328
1574	305	329
1575	305	330
1576	306	307
1577	306	308
1578	306	327
1579	306	328
1580	306	329
1581	307	308
1582	307	309
1583	307	325
1584	307	326
1585	307	327
1586	307	328
1587	308	309
1588	308	310
1589	308	325
1590	308	326
1591	308	327
1592	308	328
1593	309	310
1594	309	311
1595	309	322
1596	309	323
1597	309	324
1598	309	325
1599	309	326
1600	310	311
1601	310	312
1602	310	322
1603	310	323
1604	310	325
1605	311	312
1606	311	313
1607	311	319
1608	311	320
1609	311	321
1610	311	322
1611	311	323
1612	312	313
1613	312	314
1614	312	318
1615	312	319
1616	312	320
1617	312	321
1618	312	322
1619	313	314
1620	313	315
1621	313	316
1622	313	317
1623	313	318
1624	313	319
1625	313	320
1626	313	321
1627	314	315
1628	314	316
1629	314	317
1630	314	318
1631	314	319
1632	314	320
1633	314	321
1634	315	316
1635	315	317
1636	315	318
1637	315	319
1638	315	320
1639	316	317
1640	316	318
1641	317	318
1642	317	319
1643	318	319
1644	318	320
1645	319	320
1646	319	321
1647	319	322
1648	320	321
1649	320	322
1650	321	322
1651	321	323
1652	322	323
1653	322	324
1654	323	324
1655	323	325
1656	324	325
1657	324	326
1658	325	326
1659	325	327
1660	326	327
1661	326	328
1662	327	328
1663	327	329
1664	328	329
1665	328	330
1666	329	330
1667	329	331
1668	330	331
1669	330	332
1670	331	332
1671	331	333
1672	332	333
1673	332	334
1674	333	334
1675	333	335
1676	333	392
1677	334	335
1678	334	336
1679	334	365
1680	335	336
1681	335	337
1682	335	364
1683	335	365
1684	335	366
1685	335	420
1686	335	421
1687	336	337
1688	336	338
1689	336	363
1690	336	364
1691	336	365
1692	336	366
1693	336	393
1694	336	421
1695	337	338
1696	337	339
1697	337	363
1698	337	364
1699	337	365
1700	337	418
1701	337	421
1702	337	423
1703	338	339
1704	338	340
1705	338	361
1706	338	362
1707	338	363
1708	338	364
1709	338	365
1710	338	418
1711	339	340
1712	339	341
1713	339	361
1714	339	362
1715	339	363
1716	339	364
1717	340	341
1718	340	342
1719	340	359
1720	340	360
1721	340	361
1722	340	362
1723	340	416
1724	340	425
1725	340	427
1726	341	342
1727	341	343
1728	341	359
1729	341	360
1730	341	361
1731	341	427
1732	342	343
1733	342	344
1734	342	358
1735	342	359
1736	342	360
1737	342	414
1738	342	427
1739	342	428
1740	342	429
1741	342	430
1742	343	344
1743	343	345
1744	343	357
1745	343	358
1746	343	359
1747	343	360
1748	343	429
1749	344	345
1750	344	346
1751	344	357
1752	344	358
1753	344	359
1754	344	429
1755	344	430
1756	344	431
1757	344	432
1758	345	346
1759	345	347
1760	345	349
1761	345	350
1762	345	355
1763	345	356
1764	345	357
1765	345	431
1766	345	432
1767	346	347
1768	346	348
1769	346	349
1770	346	350
1771	346	432
1772	347	348
1773	347	349
1774	347	432
1775	347	433
1776	347	434
1777	348	349
1778	348	350
1779	349	350
1780	349	351
1781	350	351
1782	350	352
1783	351	352
1784	351	353
1785	351	355
1786	352	353
1787	352	354
1788	352	355
1789	353	354
1790	353	355
1791	353	402
1792	353	403
1793	353	404
1794	353	405
1795	354	355
1796	354	356
1797	354	401
1798	354	402
1799	354	403
1800	355	356
1801	355	357
1802	355	401
1803	355	402
1804	355	403
1805	356	357
1806	356	358
1807	356	399
1808	356	400
1809	356	401
1810	356	402
1811	357	358
1812	357	359
1813	357	399
1814	357	400
1815	357	401
1816	357	402
1817	358	359
1818	358	360
1819	358	397
1820	358	398
1821	358	399
1822	358	400
1823	358	414
1824	359	360
1825	359	361
1826	359	397
1827	359	398
1828	359	399
1829	359	414
1830	360	361
1831	360	362
1832	360	395
1833	360	396
1834	360	397
1835	360	398
1836	361	362
1837	361	363
1838	361	364
1839	361	395
1840	361	396
1841	361	397
1842	362	363
1843	362	364
1844	362	394
1845	362	395
1846	362	396
1847	363	364
1848	363	365
1849	363	393
1850	363	394
1851	363	395
1852	364	365
1853	364	366
1854	364	367
1855	364	393
1856	364	394
1857	364	395
1858	365	366
1859	365	367
1860	365	368
1861	365	392
1862	365	393
1863	365	394
1864	365	420
1865	366	367
1866	366	368
1867	366	393
1868	366	394
1869	366	420
1870	367	368
1871	367	369
1872	367	394
1873	368	369
1874	368	370
1875	368	418
1876	368	419
1877	369	370
1878	369	371
1879	369	416
1880	369	417
1881	369	418
1882	369	419
1883	370	371
1884	370	372
1885	370	415
1886	370	416
1887	370	417
1888	370	418
1889	371	372
1890	371	373
1891	371	384
1892	371	398
1893	371	414
1894	371	415
1895	371	416
1896	371	417
1897	372	373
1898	372	374
1899	372	375
1900	372	376
1901	372	378
1902	372	379
1903	372	414
1904	372	415
1905	372	416
1906	373	374
1907	373	375
1908	373	376
1909	373	377
1910	373	378
1911	373	379
1912	373	412
1913	373	413
1914	373	414
1915	373	415
1916	374	375
1917	374	376
1918	374	377
1919	374	378
1920	374	412
1921	374	413
1922	374	414
1923	374	415
1924	375	376
1925	375	377
1926	375	378
1927	375	413
1928	375	415
1929	376	377
1930	376	378
1931	376	379
1932	377	378
1933	377	379
1934	378	379
1935	378	380
1936	378	382
1937	379	380
1938	379	381
1939	379	382
1940	380	381
1941	380	382
1942	381	382
1943	381	383
1944	381	400
1945	381	401
1946	381	402
1947	382	383
1948	382	384
1949	382	398
1950	382	399
1951	382	400
1952	382	401
1953	383	384
1954	383	385
1955	383	398
1956	383	399
1957	383	400
1958	384	385
1959	384	386
1960	384	396
1961	384	397
1962	384	398
1963	384	399
1964	385	386
1965	385	387
1966	385	396
1967	385	397
1968	385	398
1969	386	387
1970	386	388
1971	386	396
1972	387	388
1973	387	389
1974	387	394
1975	387	395
1976	387	396
1977	387	397
1978	388	389
1979	388	390
1980	388	394
1981	388	395
1982	388	396
1983	389	390
1984	389	391
1985	389	392
1986	389	393
1987	389	394
1988	389	395
1989	390	391
1990	390	392
1991	390	393
1992	390	394
1993	390	395
1994	391	392
1995	391	393
1996	391	394
1997	392	393
1998	392	394
1999	393	394
[truncated: 4,301 more rows]
