# Supplementary material for: Testing network autocorrelation without replicates
Source: PLoS One. 2022 Nov 3;17(11):e0275532. doi: 10.1371/journal.pone.0275532 (PMC9632870; doi:10.1371/journal.pone.0275532)
Supplement: S1 Data — (ZIP) [file pone.0275532.s019.zip › data/New York.csv]

UID	iso2	iso3	code3	FIPS	Admin2	Province_State	Country_Region	Lat	Long_	Combined_Key	6/1/2020	6/2/2020	6/3/2020	6/4/2020	6/5/2020	6/6/2020	6/7/2020	6/8/2020	6/9/2020	6/10/2020	6/11/2020	6/12/2020	6/13/2020	6/14/2020	6/15/2020	6/16/2020	6/17/2020	6/18/2020	6/19/2020	6/20/2020	6/21/2020	6/22/2020	6/23/2020	6/24/2020	6/25/2020	6/26/2020	6/27/2020	6/28/2020	6/29/2020	6/30/2020	7/1/2020	7/2/2020	7/3/2020	7/4/2020	7/5/2020	7/6/2020	7/7/2020	7/8/2020	7/9/2020
84036001	US	USA	840	36001	Albany	New York	US	42.60060306	-73.97723916	Albany, New York, US	1882	1900	1920	1930	1941	1953	1961	1978	1983	1986	1996	2007	2016	2020	2022	2026	2029	2034	2049	2053	2054	2060	2062	2065	2076	2084	2091	2097	2099	2102	2112	2125	2130	2145	2152	2160	2164	2175	2183
84036003	US	USA	840	36003	Allegany	New York	US	42.25748406	-78.02750466	Allegany, New York, US	48	48	49	49	51	51	51	51	51	52	53	53	54	54	55	55	55	57	58	58	58	58	58	58	58	58	58	59	59	59	61	62	63	63	63	63	63	64	64
84036005	US	USA	840	36005	Bronx	New York	US	40.85209301	-73.86282755	Bronx, New York, US	46848	46929	46962	47125	47246	47359	47490	47603	47654	47699	47800	47887	47970	48039	48126	48175	48206	48289	48373	48444	48509	48595	48652	48679	48774	48849	48942	49009	49080	49111	49148	49225	49304	49373	49448	49493	49516	49537	49609
84036007	US	USA	840	36007	Broome	New York	US	42.15903158	-75.81326086	Broome, New York, US	574	578	589	593	605	613	620	624	627	630	641	644	647	651	655	656	657	657	663	665	668	670	671	671	680	697	701	703	710	716	722	729	736	752	753	757	762	766	770
84036009	US	USA	840	36009	Cattaraugus	New York	US	42.24778241	-78.67923096	Cattaraugus, New York, US	89	89	90	91	92	92	94	95	95	96	98	101	101	104	106	107	109	109	109	113	115	115	118	120	121	123	123	123	123	123	123	124	124	127	127	128	128	130	131
84036011	US	USA	840	36011	Cayuga	New York	US	42.91261714	-76.55731592	Cayuga, New York, US	92	93	96	96	98	100	101	101	102	102	102	103	103	106	106	106	106	106	107	108	108	108	108	109	109	109	111	113	114	115	119	119	120	120	120	122	122	122	124
84036013	US	USA	840	36013	Chautauqua	New York	US	42.2276921	-79.36691763	Chautauqua, New York, US	85	86	89	95	97	99	101	101	103	105	106	106	106	107	107	108	108	110	112	115	116	116	116	118	121	122	123	123	123	127	127	127	129	131	132	134	135	149	152
84036015	US	USA	840	36015	Chemung	New York	US	42.13891056	-76.7638805	Chemung, New York, US	137	137	137	137	137	137	137	137	138	138	138	138	138	138	138	138	138	138	139	139	139	139	139	139	139	139	139	140	140	141	144	144	145	146	146	146	147	147	148
84036017	US	USA	840	36017	Chenango	New York	US	42.49430041	-75.60887553	Chenango, New York, US	133	133	133	133	133	133	134	135	135	137	137	138	138	138	138	139	139	139	139	139	139	140	141	142	144	145	146	146	146	146	146	148	148	149	150	156	157	159	163
84036019	US	USA	840	36019	Clinton	New York	US	44.74530905	-73.67875352	Clinton, New York, US	96	97	97	97	97	97	97	97	97	97	98	98	98	98	98	99	99	99	99	100	100	100	100	100	101	101	101	101	101	101	101	101	101	101	103	103	105	106	107
84036021	US	USA	840	36021	Columbia	New York	US	42.24819348	-73.63089095	Columbia, New York, US	389	391	399	400	411	412	414	414	414	420	424	428	431	436	439	442	442	443	446	451	451	452	454	454	455	460	461	463	463	464	466	472	474	474	475	477	479	482	482
84036023	US	USA	840	36023	Cortland	New York	US	42.59509207	-76.07048931	Cortland, New York, US	41	41	41	41	41	41	41	42	42	42	42	42	42	42	42	42	42	44	44	44	44	44	44	44	44	44	44	46	47	47	47	47	48	50	51	52	53	54	55
84036025	US	USA	840	36025	Delaware	New York	US	42.19837623	-74.96709306	Delaware, New York, US	81	82	82	82	84	85	85	85	86	87	88	88	88	88	88	88	89	89	89	90	90	90	91	91	91	91	91	91	91	91	91	91	91	91	91	91	91	91	91
84036027	US	USA	840	36027	Dutchess	New York	US	41.7648606	-73.74356679	Dutchess, New York, US	3924	3936	3951	3962	3984	3995	4000	4006	4016	4022	4027	4035	4049	4056	4068	4075	4077	4088	4110	4127	4138	4145	4150	4158	4176	4179	4191	4198	4201	4207	4213	4225	4231	4238	4243	4246	4248	4250	4255
84036029	US	USA	840	36029	Erie	New York	US	42.76249024	-78.73063652	Erie, New York, US	6123	6173	6234	6308	6359	6429	6486	6531	6595	6616	6659	6717	6753	6785	6817	6852	6882	6920	6955	6980	7004	7035	7073	7108	7138	7181	7206	7228	7249	7292	7337	7370	7427	7462	7475	7500	7544	7596	7624
84036031	US	USA	840	36031	Essex	New York	US	44.11630765	-73.77297842	Essex, New York, US	37	38	38	38	38	38	38	39	40	40	40	40	40	40	40	40	40	40	40	41	41	41	41	41	41	41	42	42	42	42	42	42	46	47	48	49	49	49	51
84036033	US	USA	840	36033	Franklin	New York	US	44.59040891	-74.29926032	Franklin, New York, US	23	23	23	23	23	23	23	23	23	23	23	24	25	25	25	25	25	26	27	27	27	27	28	28	28	28	29	29	30	30	31	32	33	33	33	33	33	33	34
84036035	US	USA	840	36035	Fulton	New York	US	43.11363907	-74.41798804	Fulton, New York, US	210	212	213	215	219	222	224	227	228	228	230	231	232	234	235	236	236	236	237	243	243	244	244	244	244	248	249	255	256	256	257	260	261	261	261	262	262	262	263
84036037	US	USA	840	36037	Genesee	New York	US	43.0022601	-78.19135193	Genesee, New York, US	202	202	202	205	205	206	208	208	210	211	212	212	212	212	213	213	216	217	218	222	222	225	229	230	231	232	237	238	238	238	238	238	239	239	239	242	242	244	244
84036039	US	USA	840	36039	Greene	New York	US	42.275797	-74.12384884	Greene, New York, US	239	241	241	241	242	246	246	247	248	249	249	249	250	251	251	252	252	252	254	255	256	256	256	256	257	257	260	260	260	260	260	260	263	263	263	263	263	263	263
84036041	US	USA	840	36041	Hamilton	New York	US	43.66146647	-74.49721957	Hamilton, New York, US	5	5	5	5	5	5	5	5	5	5	5	5	5	6	6	6	6	6	6	6	6	6	6	6	6	6	6	6	6	6	6	6	6	6	6	6	6	6	6
84036043	US	USA	840	36043	Herkimer	New York	US	43.42034246	-74.96145307	Herkimer, New York, US	109	111	113	113	115	122	123	124	125	125	125	127	128	128	128	128	128	128	131	134	136	137	137	142	143	149	154	158	159	159	162	164	172	172	173	179	181	181	182
84036045	US	USA	840	36045	Jefferson	New York	US	44.04200959	-75.94653457	Jefferson, New York, US	74	74	74	74	75	75	77	78	79	79	79	80	81	81	81	81	82	82	82	83	84	84	84	84	85	85	85	85	86	86	88	90	93	93	94	94	94	94	95
84036047	US	USA	840	36047	Kings	New York	US	40.6361825	-73.94935552	Kings, New York, US	57343	57448	57534	57790	57977	58114	58248	58383	58445	58500	58618	58740	58842	58962	59088	59145	59204	59310	59445	59560	59675	59773	59825	59886	60002	60102	60209	60294	60392	60463	60528	60665	60798	60922	61055	61133	61158	61218	61369
84036049	US	USA	840	36049	Lewis	New York	US	43.7844157	-75.44903992	Lewis, New York, US	20	20	20	20	20	20	20	20	20	20	20	20	20	20	20	20	21	21	21	22	23	23	24	24	25	26	26	29	30	30	30	30	30	31	31	31	31	31	31
84036051	US	USA	840	36051	Livingston	New York	US	42.72596275	-77.77966158	Livingston, New York, US	119	119	120	120	121	121	121	121	121	121	121	121	122	123	123	123	123	123	123	123	123	124	125	125	126	126	126	128	128	129	130	130	130	131	132	133	134	137	140
84036053	US	USA	840	36053	Madison	New York	US	42.91653905	-75.67266639	Madison, New York, US	316	317	319	319	323	325	327	327	331	331	333	333	333	334	335	336	338	341	342	343	345	347	347	347	349	351	351	352	353	357	357	359	360	363	363	364	367	368	368
84036055	US	USA	840	36055	Monroe	New York	US	43.14638895	-77.69322942	Monroe, New York, US	2964	2989	3048	3081	3117	3167	3190	3203	3243	3255	3293	3320	3340	3370	3380	3402	3418	3439	3461	3487	3498	3512	3540	3567	3602	3641	3676	3690	3709	3742	3780	3833	3885	3922	3953	3974	4004	4046	4074
84036057	US	USA	840	36057	Montgomery	New York	US	42.90123494	-74.44011632	Montgomery, New York, US	91	93	94	96	96	98	100	100	100	100	101	103	103	104	104	104	104	105	106	106	106	108	109	110	111	113	116	118	118	118	118	119	119	119	119	120	121	121	125
84036059	US	USA	840	36059	Nassau	New York	US	40.74066522	-73.58941873	Nassau, New York, US	40479	40572	40644	40713	40797	40853	40904	40947	40980	41015	41060	41114	41172	41204	41240	41290	41320	41349	41387	41443	41479	41513	41544	41585	41646	41684	41725	41754	41780	41807	41853	41910	41947	41988	42031	42053	42088	42122	42164
84036061	US	USA	840	36061	New York	New York	US	40.7672726	-73.97152637	New York, New York, US	25684	25724	25750	25829	25901	25976	26064	26117	26152	26179	26260	26327	26397	26456	26517	26542	26571	26634	26702	26772	26830	26887	26933	26960	27025	27106	27179	27225	27289	27327	27371	27452	27548	27634	27716	27768	27804	27836	27917
84036063	US	USA	840	36063	Niagara	New York	US	43.19898042	-78.74777412	Niagara, New York, US	1046	1048	1067	1085	1099	1109	1112	1116	1125	1129	1136	1143	1154	1166	1169	1171	1177	1183	1185	1188	1192	1193	1195	1199	1203	1213	1223	1226	1228	1234	1237	1248	1262	1277	1284	1290	1297	1307	1315
84036065	US	USA	840	36065	Oneida	New York	US	43.24375382	-75.43710392	Oneida, New York, US	1036	1049	1058	1069	1077	1127	1143	1170	1185	1203	1216	1237	1253	1273	1280	1301	1307	1332	1357	1378	1393	1416	1421	1445	1479	1520	1547	1586	1616	1627	1642	1672	1708	1725	1742	1749	1760	1776	1791
84036067	US	USA	840	36067	Onondaga	New York	US	43.00491923	-76.19971155	Onondaga, New York, US	2197	2228	2256	2295	2329	2375	2392	2408	2427	2433	2454	2474	2498	2519	2531	2545	2558	2615	2634	2644	2666	2675	2702	2734	2751	2782	2791	2816	2822	2842	2863	2897	2909	2928	2949	2963	2997	3029	3050
84036069	US	USA	840	36069	Ontario	New York	US	42.85145728	-77.30874425	Ontario, New York, US	208	209	215	218	219	220	221	221	222	222	229	230	230	233	233	234	234	235	239	239	240	242	242	246	248	252	254	256	257	259	265	268	275	278	280	282	283	286	290
84036071	US	USA	840	36071	Orange	New York	US	41.40337468	-74.30240757	Orange, New York, US	10422	10449	10460	10471	10484	10508	10514	10523	10533	10541	10550	10558	10563	10571	10573	10580	10599	10604	10620	10638	10648	10654	10666	10669	10679	10698	10710	10713	10716	10723	10730	10744	10759	10766	10775	10781	10798	10806	10810
84036073	US	USA	840	36073	Orleans	New York	US	43.2516977	-78.2320066	Orleans, New York, US	236	241	246	247	247	254	255	256	257	259	260	260	261	267	268	268	270	271	274	275	276	276	277	277	279	279	280	281	281	281	281	282	282	282	282	284	285	286	286
84036075	US	USA	840	36075	Oswego	New York	US	43.42778894	-76.14635194	Oswego, New York, US	110	110	112	112	112	114	115	115	115	115	119	120	122	122	126	139	139	144	167	169	173	173	179	188	191	192	194	195	196	197	201	206	206	206	206	206	207	210	211
84036077	US	USA	840	36077	Otsego	New York	US	42.63492579	-75.03151402	Otsego, New York, US	72	73	73	73	73	74	74	75	75	77	78	78	80	80	80	81	82	82	82	82	82	83	83	83	83	83	84	84	84	84	84	84	84	86	86	86	86	86	86
84036079	US	USA	840	36079	Putnam	New York	US	41.42630093	-73.74965532	Putnam, New York, US	1257	1262	1264	1268	1270	1274	1277	1279	1280	1282	1282	1282	1285	1288	1291	1292	1294	1295	1299	1301	1301	1305	1305	1306	1311	1317	1319	1323	1325	1326	1329	1332	1333	1335	1336	1337	1340	1344	1348
84036081	US	USA	840	36081	Queens	New York	US	40.71088124	-73.81684712	Queens, New York, US	63290	63401	63483	63641	63807	63955	64105	64214	64313	64393	64546	64682	64795	64915	65050	65127	65198	65328	65459	65556	65680	65814	65872	65932	66054	66176	66284	66367	66450	66515	66575	66715	66834	66933	67053	67120	67155	67195	67319
84036083	US	USA	840	36083	Rensselaer	New York	US	42.71348136	-73.51089874	Rensselaer, New York, US	492	493	495	495	497	499	502	503	505	507	508	510	511	513	514	514	515	515	519	521	524	528	533	534	541	549	550	551	553	553	555	556	559	563	565	568	571	580	586
84036085	US	USA	840	36085	Richmond	New York	US	40.58582155	-74.14808598	Richmond, New York, US	13706	13722	13734	13776	13812	13857	13888	13896	13904	13909	13929	13948	13963	13979	13998	14000	14004	14022	14042	14059	14084	14094	14100	14109	14127	14144	14158	14188	14204	14218	14230	14254	14283	14324	14342	14351	14364	14376	14404
84036087	US	USA	840	36087	Rockland	New York	US	41.15027894	-74.02560498	Rockland, New York, US	13185	13223	13259	13280	13297	13315	13325	13340	13353	13372	13385	13396	13411	13423	13441	13460	13467	13474	13486	13495	13504	13514	13529	13534	13549	13557	13566	13576	13580	13590	13602	13612	13623	13629	13648	13656	13668	13679	13683
84036089	US	USA	840	36089	St. Lawrence	New York	US	44.4976179	-75.06550039	St. Lawrence, New York, US	205	205	206	207	207	209	209	209	209	209	212	214	214	215	215	215	215	215	215	216	216	217	217	217	217	218	218	218	219	219	219	220	222	223	224	226	226	227	227
84036091	US	USA	840	36091	Saratoga	New York	US	43.10904162	-73.86653895	Saratoga, New York, US	483	484	489	493	496	501	502	504	511	511	513	514	514	515	517	522	523	526	528	531	533	535	538	538	540	540	546	548	549	549	550	555	561	562	566	572	578	582	585
84036093	US	USA	840	36093	Schenectady	New York	US	42.81668777	-74.05278291	Schenectady, New York, US	693	696	701	701	706	710	711	712	715	716	717	721	723	725	732	735	737	738	746	749	754	761	770	772	778	781	786	792	799	800	805	816	824	831	834	838	843	844	848
84036095	US	USA	840	36095	Schoharie	New York	US	42.58831742	-74.4433903	Schoharie, New York, US	50	51	51	51	51	54	54	54	54	54	54	54	54	54	54	54	55	55	55	56	57	57	57	57	57	57	57	58	58	58	58	58	58	58	59	59	59	60	61
84036097	US	USA	840	36097	Schuyler	New York	US	42.39184015	-76.8773299	Schuyler, New York, US	11	12	12	12	12	12	12	12	12	12	12	12	12	12	12	12	12	12	12	12	12	12	12	12	12	12	12	12	12	12	13	13	13	13	13	13	13	13	13
84036099	US	USA	840	36099	Seneca	New York	US	42.78081007	-76.82497064	Seneca, New York, US	59	59	60	60	61	61	61	61	61	61	62	63	63	63	64	64	64	64	64	64	64	64	64	64	66	69	69	69	69	69	70	70	70	70	71	71	71	71	73
84036101	US	USA	840	36101	Steuben	New York	US	42.2689144	-77.3829924	Steuben, New York, US	241	242	243	245	246	251	251	251	252	253	254	254	255	255	256	257	257	257	257	261	261	263	263	263	264	264	264	266	266	266	268	268	268	269	270	271	271	271	272
84036103	US	USA	840	36103	Suffolk	New York	US	40.88320119	-72.8012172	Suffolk, New York, US	39705	39980	40062	40153	40239	40278	40329	40377	40426	40464	40512	40559	40615	40659	40692	40738	40770	40810	40864	40908	40972	41010	41056	41101	41151	41208	41253	41306	41339	41385	41427	41491	41538	41585	41642	41685	41730	41799	41849
84036105	US	USA	840	36105	Sullivan	New York	US	41.71579493	-74.76394559	Sullivan, New York, US	1389	1392	1393	1405	1409	1411	1415	1417	1418	1425	1426	1428	1430	1430	1432	1433	1433	1434	1434	1435	1437	1438	1440	1447	1448	1449	1451	1451	1451	1451	1452	1453	1455	1456	1456	1457	1459	1460	1460
84036107	US	USA	840	36107	Tioga	New York	US	42.16852837	-76.30835812	Tioga, New York, US	130	131	133	133	134	134	134	134	134	135	135	137	137	139	139	140	140	140	140	140	140	140	141	141	141	141	142	142	142	143	143	143	143	145	146	148	150	150	151
84036109	US	USA	840	36109	Tompkins	New York	US	42.44945765	-76.47229843	Tompkins, New York, US	164	164	165	165	167	171	171	171	171	171	171	172	173	173	173	173	173	173	173	174	175	175	175	175	175	175	175	176	177	177	177	178	178	178	179	179	179	180	180
84036111	US	USA	840	36111	Ulster	New York	US	41.89027881	-74.26252104	Ulster, New York, US	1691	1696	1701	1704	1711	1714	1718	1721	1724	1726	1729	1734	1739	1741	1741	1742	1744	1746	1749	1750	1754	1756	1757	1760	1765	1768	1773	1778	1778	1781	1782	1790	1815	1825	1834	1840	1843	1845	1851
84036113	US	USA	840	36113	Warren	New York	US	43.56173026	-73.8433699	Warren, New York, US	255	255	256	256	256	257	257	257	257	257	257	257	257	257	257	257	257	258	261	261	261	262	262	262	263	263	263	263	263	263	263	264	266	268	269	272	273	273	273
84036115	US	USA	840	36115	Washington	New York	US	43.31153794	-73.43043448	Washington, New York, US	235	237	238	238	240	240	240	240	240	240	241	242	242	243	243	243	243	243	243	244	244	244	244	244	245	245	245	246	246	246	246	246	246	246	246	247	247	247	248
84036117	US	USA	840	36117	Wayne	New York	US	43.15494365	-77.02976528	Wayne, New York, US	116	116	120	121	122	123	124	125	126	126	127	129	131	133	133	134	137	139	141	143	143	143	145	150	154	159	161	162	165	170	174	176	181	183	185	186	191	193	195
84036119	US	USA	840	36119	Westchester	New York	US	41.16278376	-73.75741653	Westchester, New York, US	33552	33633	33691	33767	33854	33924	33954	34000	34035	34076	34106	34175	34253	34290	34327	34358	34385	34409	34455	34486	34521	34557	34581	34597	34642	34700	34748	34780	34798	34838	34866	34912	34980	35020	35043	35084	35106	35154	35183
84036121	US	USA	840	36121	Wyoming	New York	US	42.70145109	-78.22199579	Wyoming, New York, US	86	86	87	87	88	89	89	90	91	91	91	91	91	92	92	93	93	93	93	93	93	93	93	93	93	94	95	95	95	95	95	95	95	96	97	97	97	98	99
84036123	US	USA	840	36123	Yates	New York	US	42.63505484	-77.10369919	Yates, New York, US	39	39	39	39	39	39	39	39	39	39	39	39	39	40	40	40	40	40	40	41	41	42	43	44	44	45	45	45	46	46	46	46	46	48	48	48	48	48	48
[truncated: 215 more columns]
