# Supplementary material for: Testing network autocorrelation without replicates
Source: PLoS One. 2022 Nov 3;17(11):e0275532. doi: 10.1371/journal.pone.0275532 (PMC9632870; doi:10.1371/journal.pone.0275532)
Supplement: S1 Data — (ZIP) [file pone.0275532.s019.zip › data/NY-adjacency.csv]

Albany County, NY	36001	Albany County, NY	36001
Albany County, NY	36001	Columbia County, NY	36021
Albany County, NY	36001	Greene County, NY	36039
Albany County, NY	36001	Rensselaer County, NY	36083
Albany County, NY	36001	Saratoga County, NY	36091
Albany County, NY	36001	Schenectady County, NY	36093
Albany County, NY	36001	Schoharie County, NY	36095
Allegany County, NY	36003	Allegany County, NY	36003
Allegany County, NY	36003	Cattaraugus County, NY	36009
Allegany County, NY	36003	Livingston County, NY	36051
Allegany County, NY	36003	Steuben County, NY	36101
Allegany County, NY	36003	Wyoming County, NY	36121
Allegany County, NY	36003	McKean County, PA	42083
Allegany County, NY	36003	Potter County, PA	42105
Bronx County, NY	36005	Bergen County, NJ	34003
Bronx County, NY	36005	Bronx County, NY	36005
Bronx County, NY	36005	Nassau County, NY	36059
Bronx County, NY	36005	New York County, NY	36061
Bronx County, NY	36005	Queens County, NY	36081
Bronx County, NY	36005	Westchester County, NY	36119
Broome County, NY	36007	Broome County, NY	36007
Broome County, NY	36007	Chenango County, NY	36017
Broome County, NY	36007	Cortland County, NY	36023
Broome County, NY	36007	Delaware County, NY	36025
Broome County, NY	36007	Tioga County, NY	36107
Broome County, NY	36007	Susquehanna County, PA	42115
Broome County, NY	36007	Wayne County, PA	42127
Cattaraugus County, NY	36009	Allegany County, NY	36003
Cattaraugus County, NY	36009	Cattaraugus County, NY	36009
Cattaraugus County, NY	36009	Chautauqua County, NY	36013
Cattaraugus County, NY	36009	Erie County, NY	36029
Cattaraugus County, NY	36009	Wyoming County, NY	36121
Cattaraugus County, NY	36009	McKean County, PA	42083
Cattaraugus County, NY	36009	Warren County, PA	42123
Cayuga County, NY	36011	Cayuga County, NY	36011
Cayuga County, NY	36011	Cortland County, NY	36023
Cayuga County, NY	36011	Jefferson County, NY	36045
Cayuga County, NY	36011	Onondaga County, NY	36067
Cayuga County, NY	36011	Oswego County, NY	36075
Cayuga County, NY	36011	Seneca County, NY	36099
Cayuga County, NY	36011	Tompkins County, NY	36109
Cayuga County, NY	36011	Wayne County, NY	36117
Chautauqua County, NY	36013	Cattaraugus County, NY	36009
Chautauqua County, NY	36013	Chautauqua County, NY	36013
Chautauqua County, NY	36013	Erie County, NY	36029
Chautauqua County, NY	36013	Erie County, PA	42049
Chautauqua County, NY	36013	Warren County, PA	42123
Chemung County, NY	36015	Chemung County, NY	36015
Chemung County, NY	36015	Schuyler County, NY	36097
Chemung County, NY	36015	Steuben County, NY	36101
Chemung County, NY	36015	Tioga County, NY	36107
Chemung County, NY	36015	Tompkins County, NY	36109
Chemung County, NY	36015	Bradford County, PA	42015
Chemung County, NY	36015	Tioga County, PA	42117
Chenango County, NY	36017	Broome County, NY	36007
Chenango County, NY	36017	Chenango County, NY	36017
Chenango County, NY	36017	Cortland County, NY	36023
Chenango County, NY	36017	Delaware County, NY	36025
Chenango County, NY	36017	Madison County, NY	36053
Chenango County, NY	36017	Otsego County, NY	36077
Clinton County, NY	36019	Clinton County, NY	36019
Clinton County, NY	36019	Essex County, NY	36031
Clinton County, NY	36019	Franklin County, NY	36033
Clinton County, NY	36019	Chittenden County, VT	50007
Clinton County, NY	36019	Grand Isle County, VT	50013
Columbia County, NY	36021	Berkshire County, MA	25003
Columbia County, NY	36021	Albany County, NY	36001
Columbia County, NY	36021	Columbia County, NY	36021
Columbia County, NY	36021	Dutchess County, NY	36027
Columbia County, NY	36021	Greene County, NY	36039
Columbia County, NY	36021	Rensselaer County, NY	36083
Columbia County, NY	36021	Ulster County, NY	36111
Cortland County, NY	36023	Broome County, NY	36007
Cortland County, NY	36023	Cayuga County, NY	36011
Cortland County, NY	36023	Chenango County, NY	36017
Cortland County, NY	36023	Cortland County, NY	36023
Cortland County, NY	36023	Madison County, NY	36053
Cortland County, NY	36023	Onondaga County, NY	36067
Cortland County, NY	36023	Tioga County, NY	36107
Cortland County, NY	36023	Tompkins County, NY	36109
Delaware County, NY	36025	Broome County, NY	36007
Delaware County, NY	36025	Chenango County, NY	36017
Delaware County, NY	36025	Delaware County, NY	36025
Delaware County, NY	36025	Greene County, NY	36039
Delaware County, NY	36025	Otsego County, NY	36077
Delaware County, NY	36025	Schoharie County, NY	36095
Delaware County, NY	36025	Sullivan County, NY	36105
Delaware County, NY	36025	Ulster County, NY	36111
Delaware County, NY	36025	Wayne County, PA	42127
Dutchess County, NY	36027	Fairfield County, CT	9001
Dutchess County, NY	36027	Litchfield County, CT	9005
Dutchess County, NY	36027	Berkshire County, MA	25003
Dutchess County, NY	36027	Columbia County, NY	36021
Dutchess County, NY	36027	Dutchess County, NY	36027
Dutchess County, NY	36027	Orange County, NY	36071
Dutchess County, NY	36027	Putnam County, NY	36079
Dutchess County, NY	36027	Ulster County, NY	36111
Erie County, NY	36029	Cattaraugus County, NY	36009
Erie County, NY	36029	Chautauqua County, NY	36013
Erie County, NY	36029	Erie County, NY	36029
Erie County, NY	36029	Genesee County, NY	36037
Erie County, NY	36029	Niagara County, NY	36063
Erie County, NY	36029	Wyoming County, NY	36121
Essex County, NY	36031	Clinton County, NY	36019
Essex County, NY	36031	Essex County, NY	36031
Essex County, NY	36031	Franklin County, NY	36033
Essex County, NY	36031	Hamilton County, NY	36041
Essex County, NY	36031	Warren County, NY	36113
Essex County, NY	36031	Washington County, NY	36115
Essex County, NY	36031	Addison County, VT	50001
Essex County, NY	36031	Chittenden County, VT	50007
Franklin County, NY	36033	Clinton County, NY	36019
Franklin County, NY	36033	Essex County, NY	36031
Franklin County, NY	36033	Franklin County, NY	36033
Franklin County, NY	36033	Hamilton County, NY	36041
Franklin County, NY	36033	St. Lawrence County, NY	36089
Fulton County, NY	36035	Fulton County, NY	36035
Fulton County, NY	36035	Hamilton County, NY	36041
Fulton County, NY	36035	Herkimer County, NY	36043
Fulton County, NY	36035	Montgomery County, NY	36057
Fulton County, NY	36035	Saratoga County, NY	36091
Genesee County, NY	36037	Erie County, NY	36029
Genesee County, NY	36037	Genesee County, NY	36037
Genesee County, NY	36037	Livingston County, NY	36051
Genesee County, NY	36037	Monroe County, NY	36055
Genesee County, NY	36037	Niagara County, NY	36063
Genesee County, NY	36037	Orleans County, NY	36073
Genesee County, NY	36037	Wyoming County, NY	36121
Greene County, NY	36039	Albany County, NY	36001
Greene County, NY	36039	Columbia County, NY	36021
Greene County, NY	36039	Delaware County, NY	36025
Greene County, NY	36039	Greene County, NY	36039
Greene County, NY	36039	Rensselaer County, NY	36083
Greene County, NY	36039	Schoharie County, NY	36095
Greene County, NY	36039	Ulster County, NY	36111
Hamilton County, NY	36041	Essex County, NY	36031
Hamilton County, NY	36041	Franklin County, NY	36033
Hamilton County, NY	36041	Fulton County, NY	36035
Hamilton County, NY	36041	Hamilton County, NY	36041
Hamilton County, NY	36041	Herkimer County, NY	36043
Hamilton County, NY	36041	St. Lawrence County, NY	36089
Hamilton County, NY	36041	Saratoga County, NY	36091
Hamilton County, NY	36041	Warren County, NY	36113
Herkimer County, NY	36043	Fulton County, NY	36035
Herkimer County, NY	36043	Hamilton County, NY	36041
Herkimer County, NY	36043	Herkimer County, NY	36043
Herkimer County, NY	36043	Lewis County, NY	36049
Herkimer County, NY	36043	Montgomery County, NY	36057
Herkimer County, NY	36043	Oneida County, NY	36065
Herkimer County, NY	36043	Otsego County, NY	36077
Herkimer County, NY	36043	St. Lawrence County, NY	36089
Jefferson County, NY	36045	Cayuga County, NY	36011
Jefferson County, NY	36045	Jefferson County, NY	36045
Jefferson County, NY	36045	Lewis County, NY	36049
Jefferson County, NY	36045	Oswego County, NY	36075
Jefferson County, NY	36045	St. Lawrence County, NY	36089
Kings County, NY	36047	Hudson County, NJ	34017
Kings County, NY	36047	Kings County, NY	36047
Kings County, NY	36047	New York County, NY	36061
Kings County, NY	36047	Queens County, NY	36081
Kings County, NY	36047	Richmond County, NY	36085
Lewis County, NY	36049	Herkimer County, NY	36043
Lewis County, NY	36049	Jefferson County, NY	36045
Lewis County, NY	36049	Lewis County, NY	36049
Lewis County, NY	36049	Oneida County, NY	36065
Lewis County, NY	36049	Oswego County, NY	36075
Lewis County, NY	36049	St. Lawrence County, NY	36089
Livingston County, NY	36051	Allegany County, NY	36003
Livingston County, NY	36051	Genesee County, NY	36037
Livingston County, NY	36051	Livingston County, NY	36051
Livingston County, NY	36051	Monroe County, NY	36055
Livingston County, NY	36051	Ontario County, NY	36069
Livingston County, NY	36051	Steuben County, NY	36101
Livingston County, NY	36051	Wyoming County, NY	36121
Madison County, NY	36053	Chenango County, NY	36017
Madison County, NY	36053	Cortland County, NY	36023
Madison County, NY	36053	Madison County, NY	36053
Madison County, NY	36053	Oneida County, NY	36065
Madison County, NY	36053	Onondaga County, NY	36067
Madison County, NY	36053	Oswego County, NY	36075
Madison County, NY	36053	Otsego County, NY	36077
Monroe County, NY	36055	Genesee County, NY	36037
Monroe County, NY	36055	Livingston County, NY	36051
Monroe County, NY	36055	Monroe County, NY	36055
Monroe County, NY	36055	Ontario County, NY	36069
Monroe County, NY	36055	Orleans County, NY	36073
Monroe County, NY	36055	Wayne County, NY	36117
Montgomery County, NY	36057	Fulton County, NY	36035
Montgomery County, NY	36057	Herkimer County, NY	36043
Montgomery County, NY	36057	Montgomery County, NY	36057
Montgomery County, NY	36057	Otsego County, NY	36077
Montgomery County, NY	36057	Saratoga County, NY	36091
Montgomery County, NY	36057	Schenectady County, NY	36093
Montgomery County, NY	36057	Schoharie County, NY	36095
Nassau County, NY	36059	Fairfield County, CT	9001
Nassau County, NY	36059	Bronx County, NY	36005
Nassau County, NY	36059	Nassau County, NY	36059
Nassau County, NY	36059	Queens County, NY	36081
Nassau County, NY	36059	Suffolk County, NY	36103
Nassau County, NY	36059	Westchester County, NY	36119
New York County, NY	36061	Bergen County, NJ	34003
New York County, NY	36061	Hudson County, NJ	34017
New York County, NY	36061	Bronx County, NY	36005
New York County, NY	36061	Kings County, NY	36047
New York County, NY	36061	New York County, NY	36061
New York County, NY	36061	Queens County, NY	36081
Niagara County, NY	36063	Erie County, NY	36029
Niagara County, NY	36063	Genesee County, NY	36037
Niagara County, NY	36063	Niagara County, NY	36063
Niagara County, NY	36063	Orleans County, NY	36073
Oneida County, NY	36065	Herkimer County, NY	36043
Oneida County, NY	36065	Lewis County, NY	36049
Oneida County, NY	36065	Madison County, NY	36053
Oneida County, NY	36065	Oneida County, NY	36065
Oneida County, NY	36065	Oswego County, NY	36075
Oneida County, NY	36065	Otsego County, NY	36077
Onondaga County, NY	36067	Cayuga County, NY	36011
Onondaga County, NY	36067	Cortland County, NY	36023
Onondaga County, NY	36067	Madison County, NY	36053
Onondaga County, NY	36067	Onondaga County, NY	36067
Onondaga County, NY	36067	Oswego County, NY	36075
Ontario County, NY	36069	Livingston County, NY	36051
Ontario County, NY	36069	Monroe County, NY	36055
Ontario County, NY	36069	Ontario County, NY	36069
Ontario County, NY	36069	Seneca County, NY	36099
Ontario County, NY	36069	Steuben County, NY	36101
Ontario County, NY	36069	Wayne County, NY	36117
Ontario County, NY	36069	Yates County, NY	36123
Orange County, NY	36071	Passaic County, NJ	34031
Orange County, NY	36071	Sussex County, NJ	34037
Orange County, NY	36071	Dutchess County, NY	36027
Orange County, NY	36071	Orange County, NY	36071
Orange County, NY	36071	Putnam County, NY	36079
Orange County, NY	36071	Rockland County, NY	36087
Orange County, NY	36071	Sullivan County, NY	36105
Orange County, NY	36071	Ulster County, NY	36111
Orange County, NY	36071	Pike County, PA	42103
Orleans County, NY	36073	Genesee County, NY	36037
Orleans County, NY	36073	Monroe County, NY	36055
Orleans County, NY	36073	Niagara County, NY	36063
Orleans County, NY	36073	Orleans County, NY	36073
Oswego County, NY	36075	Cayuga County, NY	36011
Oswego County, NY	36075	Jefferson County, NY	36045
Oswego County, NY	36075	Lewis County, NY	36049
Oswego County, NY	36075	Madison County, NY	36053
Oswego County, NY	36075	Oneida County, NY	36065
Oswego County, NY	36075	Onondaga County, NY	36067
Oswego County, NY	36075	Oswego County, NY	36075
Otsego County, NY	36077	Chenango County, NY	36017
Otsego County, NY	36077	Delaware County, NY	36025
Otsego County, NY	36077	Herkimer County, NY	36043
Otsego County, NY	36077	Madison County, NY	36053
Otsego County, NY	36077	Montgomery County, NY	36057
Otsego County, NY	36077	Oneida County, NY	36065
Otsego County, NY	36077	Otsego County, NY	36077
Otsego County, NY	36077	Schoharie County, NY	36095
Putnam County, NY	36079	Fairfield County, CT	9001
Putnam County, NY	36079	Dutchess County, NY	36027
Putnam County, NY	36079	Orange County, NY	36071
Putnam County, NY	36079	Putnam County, NY	36079
Putnam County, NY	36079	Rockland County, NY	36087
Putnam County, NY	36079	Westchester County, NY	36119
Queens County, NY	36081	Monmouth County, NJ	34025
Queens County, NY	36081	Bronx County, NY	36005
Queens County, NY	36081	Kings County, NY	36047
Queens County, NY	36081	Nassau County, NY	36059
Queens County, NY	36081	New York County, NY	36061
Queens County, NY	36081	Queens County, NY	36081
Queens County, NY	36081	Richmond County, NY	36085
Rensselaer County, NY	36083	Berkshire County, MA	25003
Rensselaer County, NY	36083	Albany County, NY	36001
Rensselaer County, NY	36083	Columbia County, NY	36021
Rensselaer County, NY	36083	Greene County, NY	36039
Rensselaer County, NY	36083	Rensselaer County, NY	36083
Rensselaer County, NY	36083	Saratoga County, NY	36091
Rensselaer County, NY	36083	Washington County, NY	36115
Rensselaer County, NY	36083	Bennington County, VT	50003
Richmond County, NY	36085	Hudson County, NJ	34017
Richmond County, NY	36085	Middlesex County, NJ	34023
Richmond County, NY	36085	Monmouth County, NJ	34025
Richmond County, NY	36085	Union County, NJ	34039
Richmond County, NY	36085	Kings County, NY	36047
Richmond County, NY	36085	Queens County, NY	36081
Richmond County, NY	36085	Richmond County, NY	36085
Rockland County, NY	36087	Bergen County, NJ	34003
Rockland County, NY	36087	Passaic County, NJ	34031
Rockland County, NY	36087	Orange County, NY	36071
Rockland County, NY	36087	Putnam County, NY	36079
Rockland County, NY	36087	Rockland County, NY	36087
Rockland County, NY	36087	Westchester County, NY	36119
St. Lawrence County, NY	36089	Franklin County, NY	36033
St. Lawrence County, NY	36089	Hamilton County, NY	36041
St. Lawrence County, NY	36089	Herkimer County, NY	36043
St. Lawrence County, NY	36089	Jefferson County, NY	36045
St. Lawrence County, NY	36089	Lewis County, NY	36049
St. Lawrence County, NY	36089	St. Lawrence County, NY	36089
Saratoga County, NY	36091	Albany County, NY	36001
Saratoga County, NY	36091	Fulton County, NY	36035
Saratoga County, NY	36091	Hamilton County, NY	36041
Saratoga County, NY	36091	Montgomery County, NY	36057
Saratoga County, NY	36091	Rensselaer County, NY	36083
Saratoga County, NY	36091	Saratoga County, NY	36091
Saratoga County, NY	36091	Schenectady County, NY	36093
Saratoga County, NY	36091	Warren County, NY	36113
Saratoga County, NY	36091	Washington County, NY	36115
Schenectady County, NY	36093	Albany County, NY	36001
Schenectady County, NY	36093	Montgomery County, NY	36057
Schenectady County, NY	36093	Saratoga County, NY	36091
Schenectady County, NY	36093	Schenectady County, NY	36093
Schenectady County, NY	36093	Schoharie County, NY	36095
Schoharie County, NY	36095	Albany County, NY	36001
Schoharie County, NY	36095	Delaware County, NY	36025
Schoharie County, NY	36095	Greene County, NY	36039
Schoharie County, NY	36095	Montgomery County, NY	36057
Schoharie County, NY	36095	Otsego County, NY	36077
Schoharie County, NY	36095	Schenectady County, NY	36093
Schoharie County, NY	36095	Schoharie County, NY	36095
Schuyler County, NY	36097	Chemung County, NY	36015
Schuyler County, NY	36097	Schuyler County, NY	36097
Schuyler County, NY	36097	Seneca County, NY	36099
Schuyler County, NY	36097	Steuben County, NY	36101
Schuyler County, NY	36097	Tompkins County, NY	36109
Schuyler County, NY	36097	Yates County, NY	36123
Seneca County, NY	36099	Cayuga County, NY	36011
Seneca County, NY	36099	Ontario County, NY	36069
Seneca County, NY	36099	Schuyler County, NY	36097
Seneca County, NY	36099	Seneca County, NY	36099
Seneca County, NY	36099	Tompkins County, NY	36109
Seneca County, NY	36099	Wayne County, NY	36117
Seneca County, NY	36099	Yates County, NY	36123
Steuben County, NY	36101	Allegany County, NY	36003
Steuben County, NY	36101	Chemung County, NY	36015
Steuben County, NY	36101	Livingston County, NY	36051
Steuben County, NY	36101	Ontario County, NY	36069
Steuben County, NY	36101	Schuyler County, NY	36097
Steuben County, NY	36101	Steuben County, NY	36101
Steuben County, NY	36101	Yates County, NY	36123
Steuben County, NY	36101	Potter County, PA	42105
Steuben County, NY	36101	Tioga County, PA	42117
Suffolk County, NY	36103	Fairfield County, CT	9001
Suffolk County, NY	36103	Middlesex County, CT	9007
Suffolk County, NY	36103	New Haven County, CT	9009
Suffolk County, NY	36103	New London County, CT	9011
Suffolk County, NY	36103	Nassau County, NY	36059
Suffolk County, NY	36103	Suffolk County, NY	36103
Suffolk County, NY	36103	Washington County, RI	44009
Sullivan County, NY	36105	Delaware County, NY	36025
Sullivan County, NY	36105	Orange County, NY	36071
Sullivan County, NY	36105	Sullivan County, NY	36105
Sullivan County, NY	36105	Ulster County, NY	36111
Sullivan County, NY	36105	Pike County, PA	42103
Sullivan County, NY	36105	Wayne County, PA	42127
Tioga County, NY	36107	Broome County, NY	36007
Tioga County, NY	36107	Chemung County, NY	36015
Tioga County, NY	36107	Cortland County, NY	36023
Tioga County, NY	36107	Tioga County, NY	36107
Tioga County, NY	36107	Tompkins County, NY	36109
Tioga County, NY	36107	Bradford County, PA	42015
Tioga County, NY	36107	Susquehanna County, PA	42115
Tompkins County, NY	36109	Cayuga County, NY	36011
Tompkins County, NY	36109	Chemung County, NY	36015
Tompkins County, NY	36109	Cortland County, NY	36023
Tompkins County, NY	36109	Schuyler County, NY	36097
Tompkins County, NY	36109	Seneca County, NY	36099
Tompkins County, NY	36109	Tioga County, NY	36107
Tompkins County, NY	36109	Tompkins County, NY	36109
Ulster County, NY	36111	Columbia County, NY	36021
Ulster County, NY	36111	Delaware County, NY	36025
Ulster County, NY	36111	Dutchess County, NY	36027
Ulster County, NY	36111	Greene County, NY	36039
Ulster County, NY	36111	Orange County, NY	36071
Ulster County, NY	36111	Sullivan County, NY	36105
Ulster County, NY	36111	Ulster County, NY	36111
Warren County, NY	36113	Essex County, NY	36031
Warren County, NY	36113	Hamilton County, NY	36041
Warren County, NY	36113	Saratoga County, NY	36091
Warren County, NY	36113	Warren County, NY	36113
Warren County, NY	36113	Washington County, NY	36115
Washington County, NY	36115	Essex County, NY	36031
Washington County, NY	36115	Rensselaer County, NY	36083
Washington County, NY	36115	Saratoga County, NY	36091
Washington County, NY	36115	Warren County, NY	36113
Washington County, NY	36115	Washington County, NY	36115
Washington County, NY	36115	Addison County, VT	50001
Washington County, NY	36115	Bennington County, VT	50003
Washington County, NY	36115	Rutland County, VT	50021
Wayne County, NY	36117	Cayuga County, NY	36011
Wayne County, NY	36117	Monroe County, NY	36055
Wayne County, NY	36117	Ontario County, NY	36069
Wayne County, NY	36117	Seneca County, NY	36099
Wayne County, NY	36117	Wayne County, NY	36117
Westchester County, NY	36119	Fairfield County, CT	9001
Westchester County, NY	36119	Bergen County, NJ	34003
Westchester County, NY	36119	Bronx County, NY	36005
Westchester County, NY	36119	Nassau County, NY	36059
Westchester County, NY	36119	Putnam County, NY	36079
Westchester County, NY	36119	Rockland County, NY	36087
Westchester County, NY	36119	Westchester County, NY	36119
Wyoming County, NY	36121	Allegany County, NY	36003
Wyoming County, NY	36121	Cattaraugus County, NY	36009
Wyoming County, NY	36121	Erie County, NY	36029
Wyoming County, NY	36121	Genesee County, NY	36037
Wyoming County, NY	36121	Livingston County, NY	36051
Wyoming County, NY	36121	Wyoming County, NY	36121
Yates County, NY	36123	Ontario County, NY	36069
Yates County, NY	36123	Schuyler County, NY	36097
Yates County, NY	36123	Seneca County, NY	36099
Yates County, NY	36123	Steuben County, NY	36101
Yates County, NY	36123	Yates County, NY	36123
